# Supplementary material for: Impact of Coated Zinc Oxide Nanoparticles on Photosystem II of Tomato Plants
Source: Materials (Basel). 2023 Aug 26;16(17):5846. doi: 10.3390/ma16175846 (PMC10488754; doi:10.3390/ma16175846)
Supplement: Supplementary file 1 [file materials-16-05846-s001.zip]

Archive with 1 entries (1 files):
- materials-2534545-supplementary.pdf
